# Supplementary material for: High-throughput proteomic profiling of the fish liver following bacterial infection
Source: BMC Genomics. 2018 Oct 1;19:719. doi: 10.1186/s12864-018-5092-0 (PMC6167799; doi:10.1186/s12864-018-5092-0)
Supplement: Supplementary file 2 — Supplementary Dataset 1. Sequence alignment used for phylogenetic analysis of C3 complement sequences. (FASTA 47 kb) [file 12864_2018_5092_MOESM2_ESM.fasta]

>Om XP_021412335.1 complement C3-like [Oncorhynchus mykiss] Chrom 13
PNRERMRLSMYFDLHDRRNPRFILLAPNILRTDSEESIYLESH-VVTITVHYPERRY---
----VTLGPANSYHTLQIIKLPS-NEESSRNQYVYVKAEFEAEQVVMVSFHSGYIFIQTD
KPLYKPGDTVRCRAFVSTPTFQAI------ITIEFQNSDGVVVKQTGI--DTHVLPDIVN
-GTWKIIAKFDNWQQNKFSSEFDVKKYVLPAFNVTLTPKKPFLRLDDTELVVEITARYLY
GEDV-GTAYVMFG---LTMAEIRKAYVGSSIYVKASVLTKSGSDLVEAEKSGIKIVKSPY
VLSFIETPKYYKPGLPFDIMIQVSFQDGSPAHNVPVQGTIRTAINMPAELGPQIITAETK
QTGLPEQQARQQMTLHPYTPDYLYISTGTTTVSLGQSLGLSLHINTAHRETHLTYLVLNK
GKIIVAKRLENILLTVTKEMMPSFRVVAFYMPWSEVVADSVWVDVEDACVGALSVGPAHP
GRGFNFQVRGDPGAMVSLVVVDNAVFLLN-RLTQRKIWQVVEGGDIGCTHGGGSNSMGVF
TDAGLLFYSNTGATSQLRQCCKDGLRE-IPMPYSCTRRSLYITEGCIKAFRYCCS-----
------------------------------------------------------------
------------------------------------------------------------
------------------------------------------------------SLC---
------------------------------------------------------------
------------------------------------------------------------
--------------------------------VLILQS----------------------
------------------------------------------------------------
------------------------------------------------------------
------------------------------------------------------------
------------------------------------------------------------
-------------------------------------------
>Ss XP_014037150.1 complement C3-like, partial [Salmo salar] Chrom 02
PHRDRTRLGMYFGLHDERNPRFILLAPNILRIESEESIYLESH-VVTITVHYPEKRY---
----VTLGPANSYHTLKSIKLPS-NEESSRNQYVYVKAEFVAEQVVMVSFHSGYIFIQTD
KPLYKPGDTVLCRAFVSTPTFQAF------IIIEFQNSDGVVVQQIGI--DTHVLPDIVN
-GTWKIIAKFDNWQQNKFSSEFEVKKYVLPAFNVTLTPKKPFLSLDDTELVVEITARYLY
GEDV-GTAYVMFG---LTMAEIRKAYVGSSIYVKASVLTKSGSDLVEAEKSGIKIVESPY
VLSFIDTPKYYKPGLPFDIMIQVGFQDGSPAHNVPVQGTIRAAINMPAELGPQIITAETK
QTGLPEQQAKQQMTLHPYTPDYLYISTGTTTVSLGQSLGLSLHINTAHRKTHLTYLVLNK
GKIIVAKRLENVLLTVSTEMMPSFRVVAFYMPWSEVVADSVWVDVEDACVGSLSVGPAHP
GRGFNFQVRGDPGAMVSLVVVDNAVFLLN-RLTQRKIWQVVEGGDIGCTHGGGSNSMGVF
TDAGLLFYSNTGATSQLRQCCKDGLRE-IPMPYSCTRRSLYITEGCIKAFRYCCS-----
------------------------------------------------------------
------------------------------------TIPP--------------------
------------------------------------------------------------
------------------------------------------------------------
------------------------------------------------------------
------------------------------------------------------------
------------------------------------------------------------
------------------------------------------------------------
------------------------------------------------------------
------------------------------------------------------------
-------------------------------------------
>On XP_005458740.1 complement C3 [Oreochromis niloticus]
---------RYWDLHEREKPRFVLLAPDLLRTDSDENIYLQAD-IVYIVIQFSEA-V---
----VTLNQANGFSTLKPIQLSS-NREEKKKKFVTLKVTFVEKRLLMVTFHSGYIFIQTD
KPIYNPGDTVRLRAFVSSPNFRAI------IAIDIENPDGVVVKQVGI--ETFPLSEYVN
-GTWIITAKFDHWEENTFTSQFQVKKYVLPAFNVTLTPKKTFLSLDDSELVVEISARYLY
GEPV-GTAYVVFG---LSMEEIKSAYIGNSVYVKASVLTSTGSDLVEAEKSGIKIVESPY
VLLFQNIPKYFKPGLPFDFTIQVSHHDGSLARNVLVKGTTRATINMPKNNQPQTIIAETA
QDGLPEQQAKQQVTVQPYTTDYLHVSTGTTTVSLGERLSVKVTASPAFRGKVITYLILSK
GKIIQAGRMDNIGLMVTPDMMPSFRVVAYYIPWEEVVSDSIWIDVVDSCLGGLTVGPV-P
GKMFRFKIRGDPGAKVSLVAVDNAVYLLS-RLTQKKIWDVVEHGDIGCTRGGGRDAKGVF
QDAGLLYSSSSGQTPQQYRCCKDGLRE-IPMPYSCTRRSLYITEGCIRAFRYCCARSKFY
ESWMWMDVNLPSDPLPDSITEWGLLAVSASP---GFCVAEPYNFRAWKRFFVELKLPYSV
ARHEQVEIKAVVHNYG-VRVVLMKTEGICS---QEVTVPAPYTIVPLVVGKHLGGGDRIQ
KLLRVVLDGVQKT-VPNSQPESLVNVR-SVLADSIENSINEDSLGSLIRMPGGCNLASIT
LPLIATLYLDRTGNWESVGVQ---IKRGYDNQLAYRRR-SYPPYSTWITAYVVKVFSMAH
SIIGIEKQQVCDPLVYLVMNKRENKGIYVENNPVYSTTMTGPEITLTAFVHIALAEARQL
EMENAMGKTTQYLTSALTRNGRRPYTVAITSYALALAG------------TLEATGYALL
ALIKLGRMEEAAAPFKWLNSQRRRGGGFGSTQSTMVVLQALSEYMIKRP----A--VTHY
NQLHFELSVAIEE----VRMVVLDISLPTGFTPENSDLEMLSNSVDHYINNFQIVDNLSD
RGSLIIHLFKVSHKEPE--ILIFRLQQTFKVGLLQPSSVTVYEYYNDRRCSRTYTPEKEQ
LSQICRNNVCRCTQGDCDKYEMEITQVIKLGVGAGQTRIFMSHGGCRDGLDLKQGSQYLI
IGV-KFIYMLGKDTWVERWPSPLQAKCRSLSTARELSVNACRL
>Dr NP_001093490.1 complement component c3b, tandem duplicate 2 isoform 1 precursor [Danio rerio]
-------------------PSFSLLAPAKIRPGTKQNILVEGH-VVTVVVYYPNSQT---
----VSLNSDNNYSVLQTLEINP--LPDGKKKYVKLVAQFRAEKVMAVSFRSGHIFIQTD
KPIYNPGDKVRFRAFVSDLEFRSS------ISLEIQNPDGIAVHGIGV--DIFSLSTVVK
-GRWKVVAKFDQGKENVFSREFEVKKYVLPAFNVTLTPKTSHLSLDAEKLEVEITARYLY
GAQV-GVAYVLFG---LTMEEIKRAYLGSTVYVKASVLTSSGSDLVEAEKSGIKIVNSPY
MLTIKDTPKYYKPGLPLAMTVIVSNHDGSPTPNIPVKGTINIHINMPKKRNSQMLKVETV
DPSLPEQQAIQEVYVKPYSTRYLHVSVGASRVVVGGSISVQVYIKSSHRAEHLTYIVLNK
GKIIQAGRVNSVHLLITSEMLPAFRFVAYYVPWAEVVADSVFVDVEDRCVGSLNVGPVSP
GSSFKFQVKGDVGAKVSLVAVDNAIFLLS-RLTQKKVWEVVDQADMGCTAGGGKDNMGVF
SDAGLMFHSSTGSTDEV--------------------------------------RSKFF
ESWLWTDIRLPSTVLPDSITQWGFLAVSASP---GVCVAEPYNVRVWKPFFIDLRLPHSV
SRNEQVEIKAVIHNYK-VRVILEKTEDMCS---QQVTVAATYTIIPLKTGELVAGQDAVK
KNLRVVVEGIQTL-VPKSVPETFVNVR-DLLADSIDNSIKEDSLAALIRMPGGCNLARIT
LPLIAAHYLDRSADWEIVGIS---IQKGYENQLNYKKS-SYPPYSTWITAYVVKVFSMAH
SFITVNEKHLCGPLLYLLKNKQGYDGTFQEDNPVYDTSMTGYKASLTAFVLIALAEA-QV
NIRDKSRQAAGYLTEHFSR-LTRPYTAAIACYALAVSN------------TLEATGYALL
ALIKSGHMEEAEAPFRWLNEHRGIGGGYGSTQSTMVVLQALSEYLVKRP----A--VNVY
QEY-YRLCVT-------VRMVILDIGLPTGFEPENSDLELLTNSVDRYINNFQVVDNLSD
RGSLIIHLFKVSNKEAE--IISFRLNQRFKVGLLQPSTVKVYQYYNDKSCSRFYSPEKQQ
LDQICEGDVCRCSQGDCYQYEMEIVQVIKTGLNEKERRMFLSHASCRTRLNLREGQEYLV
IGAGKYVYTLGKETWVERWPDELQKKCDELKFAKKLIEDGCQA
>Dr NP_001093483.1 complement component c3b, tandem duplicate 1 precursor [Danio rerio]
-------------------PSFSLLAPAKIRPGTKQNILVEGH-VVTVVVYYPNSQT---
----VFLNSDNNYSVLQTLEINP--LPDGKKKYVKLVAQFRAEKVMAVSFRSGHIFIQTD
KPIYNPGDKVRFRAFVSDLEFRSS------ISLEIQNPDGIAVHGIGV--DIFSLSTVVK
-----------------YALRI-VQLCLLPAFNVTLTPKTSHLSLDAEKLEVEITARYLY
GAQV-GVAYVLFG---LTMEEIKRAYLGSTLYVKASVLTSSGSDLVEAEKSGIKIVKSPY
MLTIKDTPKYYKPGLPLAMTVIVSNHDGSPTPNIPVKGTINIHINMPKTHNSQILKVETV
DPSLPEQQAIQEVYVKPYSTSFLHVSVGASRVVVGGSVSVQMYIKSSHRAEHLTYIVLNK
GKIIQAGRVNSVHLLITTEMLPAFRFVAYYVPWAEVVADSVFVDVEDRCVGSLNVGPVSP
GSSFKFQVKGDVGAKVSLVAVDNAIFLLS-RLTQKKVWEVVDQADMGCTAGGGKDNMGVF
SDAGLMFHSSTGSTDELQRCCVDGMKE-IPMPYSCYRRSLYITED----------RSKFF
ESWLWTDIRLPSTVLPDSITQWGFLAVSASP---GVCVAEPYNVRVWKPFFIDLRLPHSV
SRNEQVEIKAVIHNYK-VRVILEKTEDMCS---QQVTVAATYTIIPLKTGELVAGQDAVK
KNLRVVVEGIQTL-VPKSVPETFVNVR-DLLADSIDNSIKEDSLAALIRMPGGCNLARIT
LPLIAAHYLDRSADWEIVGIS---IQRGYENQLNYKKS-SYPPYSTWITAYVVKVFSMAH
SFINVNEKHLCGPLLYLLKNKQGYDGTFQEDNPVYDTSMTGYKASLTAFVLIALAEA-QV
NIRDKSRQAAGYLTEHFSR-LTRPYTAAIACYALAVSN------------TLEATGYALL
ALIKSGHMEEAEAPFRWLNEHRGIGGGYGSTQSTMVVLQALSEYLVKRP----A--VTVY
HQLGFQLDVSIAE----VRMVILDIGLPTGFEPENSDLELLTNSVDRYINNFQVVDNLSD
RGSLIIHLFKVSNKEAE--MISFRLNQKFKVGLLQPSTVKVYQYYNDKSCSRFYSPEKQQ
LDQICEGDVCRCSQGDCYQYEMEIVQVIKTGLNEKERRMFLSHASCRTRLNLKEGQEYLV
IGAGKYVYTLGKETWVERWPDELQKKCDELKFAKKLIEDGCQA
>Om XP_021413019.1 complement C3-like [Oncorhynchus mykiss] Chrom 13
-------------------VLYVMSAPNPLRVGSMERVFVEAQDLVQIKVMFHAKNQ---
----VSLNSANKYQALKDIKIPEGDEDYTGSQYVNLYAQFKLEKVVLVSFQTGYIFIQMD
KTIYTPESTVKYRVFTLNSGLEPV------INVEIMNPDGITLLQ-GM--RVFPVPEITS
-GNWKVVAKFKNSPHKNFTADFEVKEYVLPSFEVKLTVSKSFFYVDDDELTVNINARYLF
EEPV-GVCFVVFG-SVLKRQHINKTFLHKSLYISVNVLTDTGSEMVKAEKKGIFIVKSPY
SIHFKKTPPYFKPGMPYDVSVYVTNPDDSPAKDIDVEGIAKITINTRAGDSELPITVTTK
VDGLDDRQGTQNMTAKPYQTDYIHIHIHSTDVKIKDQLTVDLSLGSS-QNHEITFLILSK
GQLINSQKIESLPLMVNKDMIPSFRVVAYYH--NEVVSDSVWIDVKDTCMGLLKVK--AP
QKRVTLSIIGDPGAKVGLVAVDKGVYVLNDRLTQTKIWDMIEKHDTGCTAGSGMDSMGVF
YDAGLVFAFNTAGTPTERQCCMDGMRN-NILDYTCERRSQYISDGCVGAFLKCCRRSFFP
ESWLWKEENLPQIDLPDSITSWQITAIGLSK---GICVSEPLTLIVRKNFFLDLKLPYSA
VRNEQLEIKAILHNYI-VRVELRETSDVCS---VTVMVDPPFVIIPMKLGLHSVGQDGVK
KELRVVAEGVRTKLVPNTLASTHISVT-QQLARTIEAAISGSPLGDLLQQPSGCNMMKMT
LPLIATLYLDETKQWDKVGLE---IKMGYEQEMAYRKA-SYATFGTWLTAYVVKVFAMAN
PFIVISKDVLCSAVKWLVMERQRPNGIFEESGKILTPSMMGVNNTLTAFVLIAMQEAHTS
ELPDSMKKAMQYLESQNQY-LTNPYSVAMTSYALANKG------------TLEATAYALL
ALVKAGAYEEAGPIVRWLNRLGFKGGEESYTQATIMVFQAVAEYKMKAV----A--TTLY
YAMNFVLDVELIK----ATMTILDISLLTGFVVDFEDLKQLSTGREKYIQKFEMDQTLSE
RGSLIIYLDQVSFKLPD--KVAFRIHKVQDVGLLQPVGVTVYEYYAENRCVKFYHPKDGT
LNRLCQDDVCRCAEESCDTYLMEIKMIIK-LVLEGGKRLFLAHPSCREALDLKEGQSYLL
IG--GFDYVLGERTWIEYWPTSTRKRCLEIYFVHEMQSEGCVN
>Ss XP_014028509.1 complement C3-like [Salmo salar] Chrom 02
-------------------VLYVMSAPNPLRVGSMERVFVEAQAFVQIKVMFPAQDK---
----VSLNSVNKYQALKDIKIPEGDEDYTGNQYVYLHAQFKLEKVVLVSFQTGYIFIQMD
KTIYTPESKVKYRVFALNSGLEPV------INVEIMNPDGITLLQ-GM--GDFTVPEITR
-GNWKVVAKFKNTPHKNFTADFEVKEYVLPSFEVKLTATKSFFYVDDDELTVNVDARYLF
GEPV-GVGFVVFG-GVLKTQHIKDTFLQKSLYISVNVLTDTGSEMVKAEKKGIFIVKSPY
SIHFKKTPLYFKPGMPYDISVYVTNPDDSPAKDIDVEGIAKMTINTKAEDSELSIVVKTK
VDKLDDRQGTQKMTAKPYQTDYIHMNIHSADVKIKDQLTVGLTLGSS-QNYEITILILSK
GQLISSQKIESLPLTVNKDMIPSFRVVAYYH--NEVVSDSVWIDVKDTCMGSLKVD--AP
RKTVTLSIIGDPGAKVGLVAVDKGVYVLNDRLTQTKIWDTIEKHDIGCTAGSGKDSMGVF
YDAGLVFAFHTGGTPTERQCCMDGMRK-NILDYTCERRAQYISDGCVGAFLKCCRRSFFP
ESWLWNEESLPQITLPDSITSWQITAIGLSK---GICVSEPLTLIVWKNFFLDLKLPYSA
VRNEQMEIKAILHNYM-VRVELRETSDVCS---VTVMVDAPFVIIPMKLGLHSVGQDGVK
KELRVVAEGVLIKLVPNTPASTHISVT-EQLARTIEAAISGSPLVDLLRQPGGCNMMHMT
LPLIATHYLDETKQWDKVGLE---IQMGYKQEMAYRKA-SYATFGTWLTAYVAKVFAMAN
PFIVISEDVLCSAVKWLVMERQRPNGIFEESGKILTPSMMGVDDTLTAFVLIAMQEAHTS
ELPDSMKKAKQYLESRNQY-LTNPYSVAMTSYALANEG------------TLEATAYALL
ALVKAGAFEEAGPIVRWLNRQGFKGGDYSYTQATIMVFQAVAEYMTKAV----A--TTLY
YAMNFVLNVELIK----ATMTILDIGLLTGFVVDFEDLKQLSTGRERYIQKFELDNKLSE
RGSLIIYLNQVSFKLAD--KVAFRMHKTQDVGLLQPAGVTVYEYYAENRCVKFYHPKDGS
LKRLCQDDVCRCAEEKCDTYRMEIKMIIK-IVLEGEKRLFLAHPSCRKVLDLKEGESYLL
IG--GFEYVLGERTWIEYWPTSVRKRCLEIDFVHAMESEGCVN
>Om XP_021423876.1 complement C3-like [Oncorhynchus mykiss] Chrom 17
-------------------VLYVMSAPNPLRVGSMERVFVEAQDFVKITVKFPAKDQ---
----VSLNLVNKYQALIDVTILEGDEDYTVNQYVYLQAEFLLEKVVLVSFQTGYLFVQTD
KTIYTPESKVYYRVFALNSGLEPV------INVEIMNPDGITLKQ-GI--GHFPIPEITR
-GNWKVVSNFKNNPHKNFTADFEVKEYVLPSFEVILKVSKSFFHVDDVELSVNIDARYLF
GEPV-GFGFVVFG-GVLKRQHIEKTFLQKSLYISVNVLTDTGSEMVKAEKKGIFIVKSPY
SIHFKKTPLYFKPGMPYDISVYVTNPDDSPAKDIDVEGIAKMTINTDVGTAELPITVKTN
VNGLDDRQGTQMMTAKPYKSDYIHINIHSAEVKIGERLKVDLSLGSS-QHHEITYLILSK
GQLISSQRLETHYLTVNKDMIPSFRIVAYYH--KEVVSDSVWVDVKDTCMGSLKVD--AP
GAEVTLSVIGDSEARVGLVAVDNGVYVLNDRLTQTKIWDMIEKHDTGCTAGSGMDSMGVF
YDAGLVFASSGAHTRTERQCCMDGMRK-NILDYTCERRAQYISDGCVEAFLKCCRRSFFP
ESWLWIEESLPRITLPGSITSWQITAIGLSK---GICVSEPLKLIVWKNFFLDLKLPYSA
VRNEQLEIKAILHNYM-VRVELRETPDVCS---VTVMVDPPFVIIPMKLGLHSVGRDGVK
KELRVVPEGVLTRLVPNTPARTHISVT-EQLASTIEAAISGSPLGDLLRQPGGCNMIGMT
LPLIATHYLDTTKQWDKVGLE---IQRGYEQELAYRKK-SYAAFGTWLTAYVAKVFAMAN
PLIVISEDVLCSAVKWLVMKRQRPNGIFEETGKLLHPTMMGVDDTLTAFVLITMQEAHTR
NLPESIEKAKQYLEFRNQH-LTNPYSVAITSYALANEG------------TLEATAYALL
ALVKAGAFEEAGPIVRWLKSQGFQRGGDSSTQSTIMVFQAVAEYMAKAV----A--TTIY
YATNFVLDVDLIK----ATMTILDISLLTGFVVEVQDLKQLSTGTERYIQRFEMDKKLSE
RGSLIIYLDQVSNKLAD--KVAFRIHKVQDVGLLQPVGVTVYEYYAENRCVKFYHPKDGT
LNRLCQEDVCRCAEESCDTYLMEIKRIIK-LLLNGEKRLFLAHPSCRKALDLEEGQSYLL
MG--RFEYVLGERTWIESWPTSTRERCLEINFVHVMENEGCVN
>Ss XP_013986740.1 complement C3-like [Salmo salar] Chrom 12
-------------------VLYVMSAPNPLRVGSMERVFVEAQNFVKITVKFPAKDK---
----VSLNLVNKYQALMDVNILEGDEDYTGNQYVYLQAEFSLEKVVLVSFQTGYIFVQTD
KTIYTPESKVFYRVFSLNSGLVPV------INVEIMNPDGITLKQ-GM--GDFTVPEITS
-GNWKVVATFKNTPHKNFTADFEVKEYVLPSFEVKLTVSKSFFYVDDHELSVNIDARYLF
GKPV-GFGFVVFG-GVLKMQHIEETFLQKSLYISVNVLTDTGSEMVKAEKKGIFIVKSPY
SIHFKKTPLYFKPGMPYDISVYVTNPDDSPAKGIDVEGIAKMTINTDVSTAELSIMVKTN
VNGLDDRQGTQTMTAKPYKSDYIHISIHSAEVKIEDRLKVDLSLGSS-QHHEITCLILSK
GQLISSQRLETHSLTVNKDMIPSFRIVAYYH--KEVVSDSVWVDVKDTCMGSLKVD--AP
GEEVTLSVIGDSEARVGLVAVDKGVYILNDQLTQTKIWDIIEKHDTGCTAGSGMDSMGVF
YDAGLVFASSGADTPTERQCCMDGMRK-NILDYTCERRAQYISDGCVEAFLKCCRRSFFP
ESWLWDEESLPQITLPSSITSWQITAIGLSN---GICVSEPLTLIVWKNFFLDLKLPYSA
VRNEQLEIKAILHNYM-VRVELRETSDVCS---VTVVVDPPFVIIPMKLGLHSVGRDGVK
KELRVVAEGVLTRLVPNTPARTHISVT-EQLASTIEAAISGSPLGDLLRQPGGCNMIGMT
LPLIATHYLDKTKQWDTVGLE---IQRGYDQQLAYRKN-SYAAFGTWLTAYVVKVFAMSK
SLIDISEDVLCSGVKWLVMERQQPNGIFEETGKLLHPTMMGVDDTLTAFVLITMQEAHTS
NLPENIKKARQYLEFRNQH-LTNPYSVAMTSYALAFKG------------TLEATAYALL
ALVKAGAFEEAGPIVRWLKSQGFQRGGDSSTQSTIMVFQAVAEYMTKAV----A--TTLY
YAITFVLDVELIK----ATMTILDISLLTGFVVDIEDLKQLSTGTERYIQKFEMDKKLSE
RGSLIIYLDQVSNKLAD--KVAFRIHKVQDVGLLQPVGVTVYEYYAENRCVKFYHPKDGT
LNRLCQDDVCRCAEESCDTYLMELKMIIK-PLLDGEKRLFLAHPSCRKALDLKEGQSYLL
MG--RFEYVLGERTWIEYWPTSIRKRCLEINFVHVMENEGCVN
>El XP_012990832.1 complement C3 [Esox lucius]
-------------------VLYVMTAPNPLRVGSRERVFVEAKGLVKIKVLFPAQ-K---
----VTLNSKNKFQALKEIEIKVEDEDSMLSQYVYLKAEFSLEKVVLVSFQNGYIFIQTD
KTIYTPESKVNYRILALKPDLQPF------IYVDIMTPDGITLMH-GI--ATYHIPEISS
-GNWKIVAKLKDAPLQNFTTYFEVKEYVLPSFEVKLTLSQSFFYIDDEQLTVNIEARYLF
EEPV-GIAFVVFG-GTLKIEHIKETILMKSLYVSVNVLTDTGSEMVKAEKMGIYIVKSPY
TLHFKKTPLYFKPGMPYDISVYVTNPDDSPAKGIVVTGIAKMTINTVASDDKLLITVETK
VDKLQGRQGTQKMTAMPYKTNYIHINIHYAEVKIGDPMKALINLGSSFTNIEITYLILSK
GQIIHFKKLEAVDMDVTKNMVPSIRIVAYYH--EEVVSDSVWVDVVDTCMGKLTLD--AP
QQKITLSLSGDSGATVGLVAVDKGVYALNNRLTQTQIWDKVEKYDTGCTAGSGEDSMGVF
HDAGLVFTSNTAGTRTNRQCCMDGMRK-NILDYTCQRRSQYVIDGCVKAFLECCRRTVFP
ESWLWKEVTLPDVYLPDSITSWQITAISLSK---GICVADPLSLIVRKNFFIDLKLPYSA
VRNEQLEIKAILHNYL--------------------------------------------
------AEGVLTKLVPNTPASRDIRLT-EHLARTIEAALSGSPLGDLLRQPGGCNMMKMT
MPVIATHYLDNTKQWDQVGLE---IQCGYDLQIGFRKD-SFAVYGTWLTAYVAKVFAMAS
PFIEVKSEVLCEAVKWLFRERQKTYGVFEEFGNILTPSMMGKDDTLTAFVLIAMQEANPT
GLLASMNKAKEFLEFRNPS-LTNPYSVALTSLALANEG------------TLEATAYALL
ALVKANALEDAGPIVKWLNSQQFKGGVYRSTQATIMVFQAVAEYMTKAK----S--ITLY
YAMNFELDVKLIK----ATMTILDIGLLTGFIFDFDDLKQLSTGRERYIQKFEMDKKLSE
RGSLIIYLEKVSNDRAD--TVAFRIHKVQDVGLLQPVGVTVYEYYDGNRCVKFYHPKGGT
LNQLCNKDVCRCAEENCDTYHMEVN-ILK-PVLDKGQRMFLSHPSCREALNFSVGQTYLL
IG--TFEYVLGERTWIEYYPAEYRDRCLEIEFIFQMEKIGCEV
>Om XP_021417220.1 complement C3-like [Oncorhynchus mykiss] Chrom 2
-------------------ALLVLSAPNLLRVGSNENIFVESQGLVKIIVKHPTQSK---
----VVLDQANNFQAMTQLVIPEGVDDPKQKQYVVLQAQFLLEKVVLVSFQSGYIFIQTD
KTIYTPASTVYYRVFSMTPGLEPLFEDQEVVSVEIMTPENITIFR-GV--GRFKLPDIVS
-GTWHVVTRFQSTPQKTFSSDFEVKDYVLPSFEVSLTPAKAFFYVDDNDLTVDITARYLH
GKEV-GTGYVVFGIAKLKKEHITQTFVKQSIFVSVSVLTEGGGEMVEAEKRGIHIVTSSY
TILFKRTPKYFKPGMPFDVSVYITNPDNSPASGVAIEGFAKISLNTVASARELAITVKTK
DPAIHNRQAEATMKALPYRT-FLHVGVCSNELKIGDPIKINLNLGST---HDITYMFLSR
GQLVKVGRFKTLSVPVSKELLPSFRIVAYYH--ADLVADSVWVDIKVSCMGSLKVT--EP
HKAFSLTITGDPGAKVGLVAVDKGVYVLNRRLTQTKIWDTIEKHDTGCTAGGGADNMGVF
YDAGLVFETNTAGTGTAKVCCVDGMRD-NTMGYTCDRRAQYITDKCVQAFLVCCTRSQFP
ESWMWWDTNLPEIFRKDSITTWQITAISLSK---GICVADSFEMIVLKKFFIDLKLPYSA
VRNEQLEVKAILHNNS-VCVELMENGEVCS---QEVNMDAPYVIIPMKLGMYSVSNDEVK
RDLRVVAEGVLVK-VPNSDAYTLISLTGEQTSVLVEQAISGDSLGSLIVQPVGSNMFYMT
LPVIATHYLDNTKKWEDIGLD---INIGYQRELAYRKE-SYAAWSTWLTAYVVKVFAMSS
TLISVQENVLCTAVKWLILSTQQPDGIFNEFAPVVHAEIMSNDAYMTAFVLIAMQEAHSN
SLQDSMAKAVAYLEKRLPH-LTNPYAVVMTSYALANAG------------TLEATSYALL
ALVKVKAFEEADPIVRWLNKQKKVGGGYGSTQSTIMVFQAVAEYWSHVL----QN-VTLY
YALSFDLSVTLTK----ATMSILDISLLTGFIVDTDDLNQLSKGRERYIEKFEMDKVLSE
RGSLILYLDKVSRELED--KISFKIHRVQEVGVLQPAAVSVYEYYN-KNCVKFYHPRGGP
LSRLSLGDVCTCAEESC-------------------------------------------
-------------------------------------------
>Om XP_021417252.1 complement C3 [Oncorhynchus mykiss] Chrom 2
-------------------ALQVLSAPNLLRVGSNENIFVESQGLVKIMVKHPTQSK---
----VVLDQANNFQAMTQLVIPEGVDDPKQKQYVVLQAQFLLEKVVLVSFQSGYIFIQTD
KTIYTPASTVHYRVFSMTPGLEPLFEDQEVVSVEIMTPENITIFR-GV--GQFKLPDIVS
-GTWHVVTRFQSTPQKTFSSEFEVKEYVLPSFEVSLTPAKAFFYVDDNDLTVDITARYLY
GKEV-GTGYVVFGIAKLKKEHITQTFVKQSIFVSVSVLTEGGGEMVEAEKRGIQIVTSPY
TILFKRTPKYFKPGMPFDVSVYITNPDNSPAIGVEVEGFAKIPLNTVASATELVITVKTK
DPAIGNRQAEATMKALPYRT-FLHVGVDSNELKIGDPIKIDLNLGPT---HDLTYMFLSR
GQLVKVGRFKTLSVPVSKELLPSFRIVAYYH--ADLVADSVWVDIKVSCMGSLKVT--EP
RRAFSLTITGDPGAKVGLVAVDKGVYVLNSRLTQTKIWDTIEKHDTGCTAGGGADNMGVF
YDAGLVFETNTAGTGTAKECCVDGMRD-NTMGYTCDRRAQYISDGCVQAFLVCCTRSQFP
ESWMWEDTNLPENFLKDSITTWQITAISLSK---GICVADPFEMIVLKEFFIDLKLPYSA
VRNEQLEVKAILHNYS-VRVELMENGEVCS---QEVNMDPPYVIIPMKLGLHSVSNDGVK
RDLRVVAEGVLVK-VPNSDADTLISVTGEQTSVLVEQAISGDSLGSLIVQPVGCNMIYMT
LPVIATHYLDNTKKWEDIGLD---INIGYQRQLAYRKE-SYAAWSTWLTAYVVKVFAMSS
TLISVQENVLCTAVKWLILNTQQPDGIFNEFAPVIHAEMTGNDASMTAFVLIAMQEASSN
SLPGSMAKAVAYLEKRLPH-LTNPYAVAMTSYALANAG------------TLEATSYALL
ALVKVKAFEEAGPIVRWLNKQKKVGGGYGSTQSTIMVFQAVAEYWSHVL----QN-VTLY
YALSFDLSVTLTK----ATMSILDIGLLTGFIVDTDDLNQLSKGRERYIEKFEMDKVLSE
RGSLILYLDKVSHKLED--RISFKIHRVQEVGVLQPAAVSVYEYYN-KRCVKFYHPRGGT
LSRLCLGDVCTCAEESCDTYTVKIDLVIK-EGVEGKNRDFMGLAYCREALGLMQGKTYMI
MGVEQYKYVLGEQTWIEYWPSQYREVCLGIDFINQITTFGCPV
>Ss XP_014055640.1 complement C3 [Salmo salar] Chrom 05
-------------------ALLVLSAPNLLRVGSNENIFVESQGLVKIMVKHPTQSK---
----VVLDQANNFQAMTQLVIPEGVDDPKQKQYVVLQAQFLLEKVVLVSFQSGYIFIQTD
KTIYTPASTVYYRVFSMSPGLEPLFVDKEVVSVEIMTPENITIFR-GV--GQFNLPEIVS
-GTWHVVTRFQSTPQKTFSSDFEVKEYVLPSFEVSLTPAKAFFYVDDKDLTVDITARYLY
GKEV-GTGYVVFGIAKLKKEHITQTFVKQSIFISVSVLTEGGGEMVEAEKRGIQIVTSPY
TILFKRTPKYFKPGMPFDVSVYITNPDNSPASGVEIDGFAKISLNTVASAKELAITVKTK
DPAIDNRQAEATMKALPYRT-FLHVGVDSNELKIGDPIKINLNLGPT---HDLTYMFLSR
GQLVKVGRFKTLSVPVSKEMLPSFRIVAYYH--DDLVADSVWVDIKVSCMGSLKVT--EP
RKAFSLTVTGDPGAKVGLVAVDKGVYILNSRLTQAKIWDTIEKHDTGCTAGGGADNMGVF
YDAGLVFETNTAGTGTAKECCVDGMRD-NTMGYTCDRRAQYITDGCIQAFLVCCTRSQFP
ESWMWEDTTLPENFLKDSITTWQITAISLSK---GICVADPFEMIVLKEFFIDLKLPYSA
VRNEQLEVKAILHNYS-VRVELMENGEVCS---QEVNMDAPYVIIPMKLGMHSVSNDGVK
RDLRVVAEGVLVK-VPNSEADTLISVTGEQTSVLVEQAISGDSLGSLIVQPVGCNMIYMT
LPVIATHYLDNTKKWEDIGLD---INIGYQRELAYRKE-SYAAWSTWLTAYVVKVFAMSS
TLISVQENVLCSAVKWLILNTQQPDGIFNEFAPVIHAEMTGNDASMTAFVLIAMQEASLN
SLPGSMVKAVAYLEKRLPH-LTNPYAVAMTSYALANAE------------TLEATSYALL
ALVKVKAFEEAGPVVRWLNKQKKVGGGYGSTQSTIMVFQAVAEYWSHVL----QK-VTLY
YALSFDLSVTLTK----ATMSILDIGLLTGFIVDTDDLKRLSKGRERYIEKFEMDKVLSE
RGSLILYLDKVSHKLED--RISFKIHRVQEVGVLQPAAISVYEYYN-KHCVKFYHPRGGT
LSRLCLGDVCTCAEESCDTYTMKIDLVVK-EGVEGKNRDFMGLSYCRDVLGLKQDKTYMI
MGVEQYKYVLGEQTWIEYWPSQYREVCLGIDFINQITTFGCPV
>Ss XP_014044031.1 complement C3-like [Salmo salar]
-------------------ALLVLSAPNLLRVGSNENIFVESQGLVKIMVKHPTQSK---
----VVLDQANNFQAMTQLVIPEGVDDPKQKQYVVLQAQFLLEKVVLVSFQSGYIFIQTD
KTIYTPASTVYYRVFSMSPGLEPLFVDKEVVSVEIMTPENITIFR-GV--GQFNLPEIVS
-GTWHVVTRFQSTPQKTFSSDFEVKEYVLPSFEVSLTPAKAFFYVDDKDLTVDITARYLY
GKEV-GTGYVVFGIAKLKKEHITQTFVKQSIFISVSVLTEGGGEMVEAEKRGIQIVTSPY
TILFKRTPKYFKPGMPFDVSVYITNPDNSPASGVEIDGFAKISLNTVASAKELAITVKTK
DPAIDNRQAEATMKALPYRT-FLHVGVDSNELKIGDPIKINLNLGPT---HDLTYMFLSR
GQLVKVGRFKTLSVPVSKEMLPSFRIVAYYH--DDLVADSVWVDIKVSCMGSLKVT--EP
RKAFSLTVTGDPGAKVGLVAVDKGVYILNSRLTQAKIWDTIEKHDTGCTAGGGADNMGVF
YDAGLVFETNTAGTGTAKECCVDGMRD-NTMGYTCDRRAQYITDGCIQAFLVCCTRSQFP
ESWMWEDTTLPENFLKDSITTWQITAISLSK---GICVADPFEMIVLKEFFIDLKLPYSA
VRNEQLEVKAILHNYS-VRVELMENGEVCS---QEVNMDAPYVIIPMKLGMHSVSNDGVK
RDLRVVAEGVLVK-VPNSEADTLISVTGEQTSVLVEQAISGDSLGSLIVQPVGCNMIYMT
LPVIATHYLDNTKKWEDIGLD---INIGYQRELAYRKE-SYAAWSTWLTAYVVKVFAMSS
TLISVQENVLCSAVKWLILNTQQPDGIFNEFAPVIHAEMTGNDASMTAFVLIAMQEASLN
SLPGSMVKAVAYLEKRLPH-LTNPYAVAMTSYALANAE------------TLEATSYALL
ALVKVKAFEEAGPVVRWLNKQKKVGGGYGSTQSTIMVFQAVAEYWSHVL----QK-VTLY
YALSFDLSVTLT------------------------------------------------
------------------------------------------------------------
------------------------------------------------------------
-------------------------------------------
>Om XP_021451128.1 complement C3-like [Oncorhynchus mykiss] Chrom 3
-------------------ALQVLSAPNLLRVGSNENIFVESQGLVKIMVKHPTQSK---
----VVLDQANSFQAMTQLVIPEGVDDPKQKQYVVLQAQFLLEKVVLVSFQSGYIFIQTD
KTIYTPASPVYYRVFSMTPGLEPLFEDKEVVSVEIMTPENITIFR-GV--GQFILPAIVS
-GTWHVVTRFQSTPQMTFSSDFEVKEYVLPSFEVSLTPGKAFFYIDDKDLTVDITARYLY
GKEV-GTGYVVFGIAKLKKEHITQTFVKQSIFVSVSVLTEGGGEMVEAEKRGIQIVTSPY
TILFKRTPKYFKPGMPFDVSVYITNPDNSPANGVEIEGFAKVTINTMASAKELPITVKTK
VRGIHTRQAEATMKALPYRT-FLHVGVDSNELKIGDPIKINLNLGPL---HDLTYMFLSR
GQLVKVGRFRTLSVPVSKEMLPSFRIIAYYH--DDLVADSVWVDVKVSCMGSLKVT--EP
RKAFSLTITGDPGAKVGLVAVDKGVYVLNNRLTQTKIWDTIEKHDTGCTAGGGADNMGVF
YDAGLVFETNTAGTGTAKECCVDGMRD-NTMMYTCDRRAQYIIDGCIQAFLVCCNRSQFP
ESWMWEDTNLPENFLKDSITTWQITAISLSK---SICVADPFEMIVLKDFFIDLKLPYSA
VRNEQLEVKAILHNYS-VRVELMENGEVCS---QEVNMDAPYVIIPMKLGLHSVSNDGVK
RDLRVVAEGVLVK-VPNSDADTLISVTGEQTSVLVEQAISGDSLGNLIVQPVGCNMIYMT
LPVIATHYLDNTKKWEDIGLD---INIGYQRELAYRKE-SYAAWSTWLTAYVVKVFAMSS
TLISVQENVLCSAVKWLILNTQQPDGIFNEFAPVYHSEMTGSDASMTAFVLIAMQEASSN
SLPGSMDKAVVYLEKRLPH-LTNPYAVAMTSYALANAG------------TLEATSYALL
ALVKVKAFEEAGPIVRWLNNQKKVGGGYGSTQSTIMVFQAVAEYWSNVL----QN-VTLY
YALNFNLYVLLTK----ATMSILDIGLLTGFIVDIGDLKRLSKGRERYIEKFEMDKVLSE
RGSLILYLDKVSHKLAD--RISFKIHRVQEVGVLQPAAISVYEYYN-KHCVKFYHPRGGT
LSRLCLGDVCTCAEESCDTYTMKIDDVVK-EVIAGRNRDFMGLSYCREALGLKQGKTYMI
MGVEQYKYVLGEQTWIEYWPSQYRIVCLGIDFINQITTFGCPV
>Om XP_021417240.1 complement C3-like [Oncorhynchus mykiss] Chrom 2
-------------------ALLVLSAPNLLRVGSNENIFVESQGLVKIMVKHPTQSK---
----VVLDQANNFQAMTQLVIPEWFDDHKQKQYVVLQAQFLLEKVVLLSFQSGYIFIQTD
KTIYTPASNVYYRVFSMTPGLEPL------ISVEIMTPENITIFR-GV--GRFILPAIVS
-GTWHVVTRFQSTPQKTFSSDFEVKEYVLPSFEVSLTPAKAFFYVDDKDLTVDITARYIY
GKEV-GTGYVVFGIAKLKKEHITQTFVKQPIFVSVSVLTEGGGEMVEAEKRGIQIVTSPY
TILFKRTPKYFKPGMPFDVSVYITNPDNSPAIGVEVEGFAKVTINTVASARELAITVKTK
DPAIHNRQAEATMKALPYRT-FLHVGVDSNELKIGEPIKIELNLGST---HDITYMFLSR
GQLVKVGRFKTLSVPVSKELLPSFRIVAYYH--ADLVADSVWVDIKVSCMGSLKVT--EP
RRAFSLTITGDPGAKVGLVAVEKGVNVLNSRLTLTKIWDTIEKHDTGCTAGGGADNMGVF
YDAGLVFETNTAGTGTAKECCVDGMRD-NTMGYTCDRRTQYISDGCVQAFLVCCTRSQFP
ESWMWEDTNLPEIYLKDSITFWEIRAISLSK---GICVADPFEMIVLKEFFIDLKLPYSA
VRNEQLEVKAILHNNS-VCVELMENDEVCS---QEVNMDAPYVIIPMKLGMYSVSNDGVK
RDLHVVAEGVLVK-VPNSDAYTLISLTGEQTSVLVEQAISGDSLGSLIVQPVGSNMIYMT
LPVIAAHYLDNTKKWEDIGFD---INIGYQRELAYRKE-SYAAWSTWLTAYVVKVFAMSM
TFIDVXENVLCTAVKWLILNTQQPGGIFNEFAPVIHAEMTGNDASMTAFVLIAMQEASSN
SLPGSMAKAVAYLEKRLPH-LTNPYAVAMISYALANAA------------TLEATSYALL
ALVKVKAFEEAGPIVRWLNKQKKVGGGYGSTQSTIMVFQAVAEYWSHVL----QN-VTLY
YALSFDLSVTLTK----ATMSILDIGLLTGFIVDTDDLKMLSMGRERYIEKFEMNKVLSE
KGSLILYLDKVSHKLQD--RISFKIHRVQEVGVLQPAAVSVYEYYN-KNCVKFYHPRGGT
LSRLSLGDVCTCAEESC-------------------------------------------
-------------------------------------------
>El XP_010883683.3 complement C3-like [Esox lucius]
-------------------ALYVLSAPNLLRVGSNENIFVESQGLVKIIVKHPTQNK---
----VDLNPANNFQALTQVVIPEGSDDTKQKQYVVLQAQFVLEKVVLVSFQSGYIFIQTD
KTIYTPASIVYYRVFSMSPSLEPLFKDKEIVSVEIMTPENITIFR-GV--GQFKLPEIVS
-GTWHVVTRFQSTPQKTFSSDFEVKEYVLPSFEVSLNPSKAFFYVDQKELTVDINAKYLY
GKEV-GTAYVVFGIGKLTNNHITQIFVKQSIFVSVSVLTESGGEMVEAEKRGIQIVTSPY
TILFKRTPKYFKPGMPFDVSVYVMNPDNSPASEVPIEGFAKLTINTVASAADLKITVKTN
DPNLPTRQAEASMTAFPYRT-FLHIGVDSNYLNIGDPIKFNLNLGQV---HDLTYMFLSR
GQLVKVGRFKTLSMPVSKEMLPSFRIVAYYH--DDVVADSIWVDVKVSCMGTLEVK--QP
GKAFSLTITGDPGAKVGLVAVDKGVYVLNNRLTQTKIWETIDKHDTGCTAGGGADSMGVF
YDAGLIMETNTGGTGTARECCVDGMKD-NKMGYTCERRSQFITDGCVKAFLDCCKRTEFP
ESWMWEDKILPESFLKDSITTWQVTAISLSR---GICVANPFEIIVVKDFFIDLKLPYSA
VRNEQLEVKAILHNYS-VRVELIENGEVCS---QEVNMDPPYVLIPMTLGMHSVINDGVK
KDLLVVAEGVLVK-VPNSNADILISVTGEQTSVLVEQAISGGSLGSLIVQPIGCNMIKMT
LPVIATHYLDNTRKWEDIGLD---IKTGYQQELAFRKQ-SYAAWSTWLTAYVAKVFAMSS
NLISVEENVLCGAINWLILN-QQNDGLFKEFAPVIHTEMTGSDSSMTAFVLIAMQEAKSN
SLPGSMVKAVTYLEKRLNH-LTNPYAVAMTSYALANAG------------TLEATSYTLL
ALVKVKAFEEAGPIVRWLNTQKKVGGGYGSTQATIMVFQAVAEYWTHVL----QN-VTLY
YALSFDLTVTLTK----ATMSILDIGLLTGFIVDTGDLTQLSKGRERYIEKFEMDRVLSE
RGSLIIYLDKVSHKLAD--RISFRIHRVQDVGVLQPAAISIYEYYN-KRCVKFYHPRGGA
LSRLCLGEVCTCAEERCDTYTLKINEVVK-EGVEGSRRDFMGLSYCRKAVDLKQGKKYMI
MGVEKYKYVLGEKTWIEYWPXEYRHICLGINFINDVTSFGCPV
>El XP_010867072.3 complement C3-like [Esox lucius]
-------------------ALHVLSAPNLLRVGSNENIFVESQGQVKIIVKHPTQNK---
----VDLNPANNFQALTQVVIPEGSDDTKQKQYVVLQAHFVLEKVVLVSFQSGYIFIQTD
KTIYTPASTVYYRVFSMSPSLEPLFQDKEIVSVEIMTPENITIFR-GV--GQFKLPEIVS
-GTWHVVTRFQSTPQKTFSSDFEVKEYVLPSFEVSLIPSKAFFYVDQRELTVDITAKYLY
GKEV-GTAYVVFGIGKLTNNHITQTFVKQFIFVSVSVLTENGGEMVEAEKRGIQIVTSPY
TIVFRRTPKYFKPGMPFDVSVYVMNPDNSPASGVDIEGFATVQLNTASSTNQLTITVKTK
DPNIPTRQAEASMTAFPYRT-FLHIGVDSNELKVGETIKFHLNLGPV---HDLTYMFLSK
GQLVKVGRFKSLSVPVSKEMLPSIRIVAYYH--DDVVADSVWVDVKVSCMGTLEVK--EP
RKAFSLTITGDPGAKVGLVAVDKGVYVLNNRLTQTKIWETIEKHDSGCTAGGGADSMGVF
YDAGLIMETNTGGTGTARECCVDGMKE-NKMGYTCERRSQYITDGCMKAFLECCKRSQFP
ESWMWEDKILPEXFLKDSITTWQVTAISLSK---GICVANPFEIIVLKEFFIDLKLPYSA
VRNEQLEVKAILHNYS-VRVELIENGEVCS---QEVNMDPPYVLIPMTLGMHSVSNDGVK
RDLRVVAEGVLVK-VPNSNADTLISVTGQQTSVLVEQAISGNSLGSLIVQPIGCNMIYMT
LPVIATHYLDKTNKWEDIGLD---INTGYQRELAYRKP-SYAAWSTWLTGYVAKVFAMSS
TLVSIQENVLCSAVKWLILNTQQPDGLFKESAPVIHSEMTGSDASMTAFVLIAMQEAKSN
SLPGSMVKAVTYLEKRLNH-LTNPYAVAMTSYALANAG------------TLEATSYALL
ALVKVKAFEEAGPIVKWLNTQKKVGGGYGSTQATIMVFQAVAEYWTHVL----QN-VTLY
YALSFDLTVTLTK----ATMSILDIGLLTGFIVDTGDLTQLSKGRERYIEKFEMDRVLSE
RGSLIIYLDRVSHKLED--RISFRIHRVQDVGGLQPAAVSIYEYYN-KRCVKFYHPRGGA
LSRLCLGEVCTCAEERCDTYTLKIDEVVK-EGVDGRNRDFIGLSYCRKAVDLKQGKKYMI
MGVEKYKYVLGEKTWIEYWPTEYRHICLGIDFINQISTFGCPV
>On XP_019203045.1 complement C3 [Oreochromis niloticus]
-------------------PLQVMSAPNLLRVGTAENIFVECQVVVEINVMHPTKTK---
----VTLNSGNDFQQLGKVTIPAGSKDPNAKQYVYLQAQFLLEKVVMVSFQSGYIFIQTD
KTLYTPNTKVLFRMFALTPQMEPV------IAIEFVTPEGIVLPL-GI--GDFQLGEIVS
-GLWKVVAKFQSNPQQIYSAEFEVKEYVLPSFEVKLTPLTQFFHVNSRDFTVRIKATYLF
GQEV-GTAYVVFGIDELRREDITKVEVGGAIFVSVSVLTESGSEMVEAELRGIQIVTSPY
TIHFKRTPKYFKPGMSFDVVVEVLNPDETPAQNIPVVGMARLTINTGGNEAELRITAMTD
HNILADKQARAEMTARPYQS-FIHIGVDAAELKIGDNLKINLNLNQQ---HDITYLIQSR
GQLVKYGRYKSLIQPITKEMLPSFRIIAYFH--NEVVSDSVWVDVKDTCMGTLKLE--EP
RKMFGLKVTGNPEATVGLVAVDKGVYVLNNRLTQKKVWDIVEQYDTGCTPGGGKDSMGVF
FDAGLLFESNTDKTTQESECCLDGMKE-TPLSYTCEVRSEYIVDGCRDAFLRCCKRTKFP
ESWLWSDIKLPPVPLQDSITTWQFTGISLSR---GICVGDSFEVIVKKDFFIDLRLPYSA
VRGEQIEIKAILHNYS-VRIDLTEEEHVCS---QEVTVGAPFVIIPMKEGERAVLNDGVM
KMLRVVPEGVLVK-VPNTPTSTQISVTREQVSQLVENAIGGNSMGTLIKQPSGCNMISMT
LPVIATLYLDKTNQWETVGFD---IKTGYTNQLAYRKS-SFAAWSTWLTAYVAKVFAMAH
HLVAIQDNVICDAVKYLILKGQQPDGVFKEFTAVIHGEMNGSDASMTAFCLIAMQESRSN
SLPGSIDKAVAYLERRLPS-LTNPYAVAMTSYALANEN------------TLEATAYALL
ALVKTQNFEDARPVVRWFNAQQKVGGGYGSTQATIMVYQAVAEYWINA-----HN-VSLY
YAKNFTLSVDLIE----AGMSILDIGLLTGFAVETKDLDLLSKGRGRTISKYEMNKVLSE
RGSLIIYLDKVSHTRTE--EIVFRIKQEMPVGVLQPAAVSVYEYYE-TRCVKFYHPRAGK
LLQLCRDNICTCAEENCDSHKVKVLDPIKSVGPLNKQRIFLSYQHCREALSLERGKTYLI
MG--TFEYVIGERTWVEYWPTAYRDTCLGLEMVNQYSLFRCIG
>On XP_013129721.1 complement C3 [Oreochromis niloticus]
-------------------PLKVMSAPNVFRVGAAENIFVECQGIVDINVMHPTKIK---
----VTLSRVNNFQQFGKIKIPAGNKDPSVKQYVYLQAQFLLEKVVMVSFQSGYIFIQTD
KTLYTPNSRVLFRVFALTPQMEPL------IIIQFVTPEGIILLL-GL--GSFHLDETVS
-GLWKVVAKFHSNPQQKYSAEFEVKEYVLPSFEVKLTPLTQFFYVNSRDFTVRIKATYLF
GQEV-GTAYVVFG-DELRREDITKVEVGGAIFVSVSVLTESGSEMVEAELRGIQIVTSPY
TINFKRTPKYFKPGMSFDVRVEVLNPDETPAANIPVVGMAWLTINTGGNEAELRITAMTD
NPMVPDRQARAEMTAGPYSS-FIHIGVDAPEKELGDNLRIYLFLNKQ---HDITYLIQSR
GQLVKYGRYESLIQPITKEMLPSFRIIAYYH--NEVVSDSVWVDVKDTCMGTLKLE--EP
RRTFRLKVTASPEATVGLIVVDKGVYALNNRLTQKKLWEIVEESDTGCTPGGGKDSMGVF
FDAGLLFETSAGGTAQESECCLDGMKE-APLSYTCEACSDDIVNSCRDAFLHCCKRTMFP
ESWLWHDIKFPAFYFSDSITTWQFIGISLSR---GICVGDPFEVIVKKDFFIDLRLPYSA
VRGEQIEIKAILHNYS-VRVDLTEEEHVCS---QEVTVGPPFVIIPMKEGERAVLNDGVM
KMLRVVPEGVLVK-VPNTATSTQIFVTREQVSKLVENAIGGNSMGTLIIQPSGSNIMSMT
LPVIATLYLDKTNQWETVGFE---IKTGYTNELAYRKN-SFAAFSTWLTAYVAKVFVMTH
HLVEIQNHVICEAVKFLILTRQQPDGVFKEFAPVIHQEMTGSDASMTAFCLIAMQESRST
MLPGGIDKAVAYLENRLPS-LTNPYAVAMTSYALANEN------------TLEATAYALL
ALVKTQKFEDARPVVRWFSQQQKVGGGYGSTQATIMVYQAVAEYWNNT-----HN-VSRY
YAKDFTLSVELIP-----------------------------------------------
------------------------------------------------------------
-----------------------------------------------------EGKHHQ-
-------------------------------------------
>On XP_005454886.2 complement C3 [Oreochromis niloticus]
-------------------PMEVMSAPNLLRVGTEENIFVEIQEVVNIFVKFPRKDL---
----VTLTKQNKFQGIGKIMIPAESKDPNIKQYVHLQGEFTLEKTVLISLQYGYIFIQTD
KTIYTPSTTVHYRVFAMRPNMEPT------VVVDIVNPDGIILES-GI--GSYFLPEIVS
-GTWKVVSKFNTNLKQTFEAEFEVKEYVLPTFEVKLTSEVPFFYVDSDELTINIKATYLF
GKKV-GTAFVVFG-SELKKEHIALSFEGNFIFAAVSVLTESGSEMVEAELRGIQIVKSPY
TINFKKTPKYFKPGMSFDVTIEVLNPDNTPAKHIPVVGMAKLSINTVANSGDLIITARTA
VENIPARQRSANMIVTPHTS-YIHIGLETAEVKLGQSLKFSLNLNR----YDITYLILSR
GQLVKHDRFQSHNVLITKEMLPSFRIIAYYH---EVVSDSVQVDIQHSCVGDLKLE--KP
RGKFGLKVTGDPGATVGLVAVDKGVYVINNRLTQKKIWEIIAKYDTGCTPGGGKDSMNVF
YDAGLLFVASTTGTPTQIECCLDGMKD-IPVPYTCERRRDYVVGGCAEAFLHCCKRTSFP
ESWLWINVTLPNITLPDSITTWHFTGISMSR---GICVSDDLEILVKKDFFIDLRLPYSA
VRGEQLEIKAILHNYE-VRVDLKEETNLCS---QEVTVGSAFTIIPMKEGLFAV-SDGIR
KMLRVVPPGVLTN-VPDTAASTQIFLSREQMSTLLENAISGKSMGTLIQQPGGCNMAGMT
LPVIATMYLDKTNQWEFVGFE---IKTGYATELTYRKQ-SFAVFSTWLTAYVAKVFAMAY
DLIGVDKNVICDAIKFLILLTQQPDGMFKEIGYVYSQSMRSSDASMTAFCLIAMQESREN
SLQNSINKAVAYLEKRLPS-LTNPYSVAMTSYALANEN------------TLEATAYALL
ALITAEAYEEATPIVRWLGQYQQGDGGYGSTQATIMVYQASSEYWINA-----HP-MSLY
YALLFSLSVQIVP----ASMSIIDVGLPTGFTFDKNDLDALSKSHSRIISRYESNTDLSE
RGSLIIYLNKISSVQPE--IITFRIHSTMEASFLQPTAVSVYEYNN-KPCVKFYHPRNAE
LMRLCRGRRCVCAEENCDFYRVQILEVIKNVGPEGQPRTFLSSQHCREPQGLTASKTYLI
MG--IYQYVLGERTWIEYWPTPYRSTCLGIELVQVYKIHGCPR
>Dr NP_571317.1 complement component c3a precursor [Danio rerio]
-------------------PLYVLSAPNLLRVGSSENVFVEAQNFVKITVKHPKKDK---
----VNLNAQNNFQILTDIKIPDDSDDPLEKQYVYLQAIFTLEKVVLLSFQSGYIFVQTD
KPIYTPSSTVQYRTLSLTPNLKPL------ITVEIMNPQNITVSS-GM--GKYAIPEVAS
-GIWKVVTRFANTPQKTFTAEFEVKEYVLPTFEVKLQPSKLFYYVGDESLTVDIEAKYLF
GKQV-GNAFVMFGMGVLTKQMI-ETYVGQSIYVSVSLLTESGSEMVEAERRGIRIVTSPY
TINFKKTAQFFKPGMPFDVSIYVTNPDETPAQNVIVEGIAKVTVNTQGNVLTQEITAQTK
DPDIDEEQAVKKMTAHAYVPGYLHIGIDAAELEIGDQMKVNLNTGQS---QDYTFMILSK
GQIVKIDRFKTLSQPVTKEMVPSFRFVAYYH--NEVVSDSVWVDVKDTCMGKLKLQ--NT
GEEVKLQISGDPGARVGLVVVDKAVHVLN-RLTQTKIWDVIEKHDTGCTAGGGRDVMGVF
SDAGLMFESNTAGTDLQRQCCIDGMKD-NKLGYTCERRATYIGDGCVKAFLHCCDRTQFP
ESWLWEEIDL--MYLKDSITTWQVLAVSMSP---GICVAEPEEIVVFKSLFIDLKMPYSA
VRGEQLEIKAIIHNYTRVRVEFMESADVCS---TTVTIPKPYVIIPMTLGNHAAYTDGVR
KGLKVVSEGVLFPLVPGTPAHTHISIT-EEISQTVEQAISGSFMGQLIVQPHGCNMIFMT
LPVIATHYLDSTNQWEAIGMK---IKTGYNRQQAYRKP-SYAAWSTWLTAYVAKIFAMAN
DLITIEEQVLCSALKWLVLNRQLPDGSFEEKAAVVHGEMVGAEASLTAFVTIAMQEGREG
SLPESIRKAVSFLEGKLNK-LTNPYAVALTSYAMAGAD------------TREATSYAVL
ALVKARDFNAAGEAVHWLGSQHYSYGGSGTTQATIMVFQAVAEYRTQVS----R--LTLY
YARLFDLSVKIDK----ATMTILDIGIPTGFTVEYNDLEELTRGKEKYLEKFEMDKALSD
RGSLILYLKMVSNKESE--RIAFRMHKMLNVGLLQPAAVTIYEYYSNARCTKYFHPR-GV
IYRLCKGDMCQCAEENCDIYQMEVEQVLK-QVIEGQVKSFLGRPSCKESLGFVQGKSYLI
MG--SLQYILGEQTWIEYWPTSHRDRYIGITLENMLTKEGCAT
>Dr NP_571318.1 complement component c3a, duplicate 2 precursor [Danio rerio]
-------------------PLYVLMAPNLLRVGSSENVFVEAQELVKISVKFPAKNV---
----VTLTGE-KYQILTDIEIPDDSDDE-KKQYVYLQAHFTLEKVVMVSFQSGYLFVQTD
KPIYTPGSNVQYRIFSMTPNLKPL------ITVDIMNPQGITVAS-GV--SIYNIPDVTS
-GMWKVVTRYTNTPLKTFTAEFEVKEYVLPTFEVKLTPSSFFYYVGDDSLTVDIEAKYLF
GKKM-GNAFVVFGMNVLTREMITKTFVGKSIYVSVNLLTESGSEMVEAEKRGIQIVTSPY
TIHYKRTSQFFKPGMPLGVSVYVTNPDETPAKDVEVEGIAKVKVNTPGGASTLKITAKTK
NTEYSEQQAVKTMTAQAYKTHYLHINIESAEFEIGDQMTVNLITGQS---QDYTYMILSK
GQIVLAERFKTLSLTITKEMVPSFRFVAYYH--DEVVSDSVWVDVKDTCMGKLNVE--ET
GNDVNLHITGDPGARVGLVVVDKAVQVLN-RLTQSKVWDVIEKHDTGCTGGGGKDSMGVF
SDAGLIFESNTAGTDTIRPCCYDGMRN-NRIGYTCERRASYVIDGCVKAFLHCCKRTQFP
ESWLWEEFDL--IYLKDSITTWQILAISLSP---GICVAEPEEIVVFKSFFIDLKVPYSA
VRGEQVEIKAIIHNYTKVRVEFLETAGVCS---TTVNVDKSFVIVPMTLESQSIYEDGVR
KTLKVVSEGVLTKFVPGTPVNSYITVT-EEISQSIEQAINGSFMGELIIQPHGCNMVTMT
LPFIATHYLDNTNQWEYVGID---IKTGYEGQLKFRKQ-SYALWSTWLTAYVAKVFAMAS
KLIAIEENVICSALKWLVMHKQLPDGSFKEDKPVYHREIMGTDVSLTAFVLIAMQEGKEG
SLHESIRKSVAFLKNQLTK-LTNPYAAALTSYALANAD------------SIEATAYAVL
ALVKAKDYDTAGEAVHWLAKQKSSHGGYDTTQVTIMVFQAVAEYRAQVL----V--LTLY
YARFFDLSVKLDK----ATMTILDIGLPTGFDIDEADLKQLSTGKERYIQKYEKNKVLSE
RGSLIIYLNKVSHKESE--TLVFRMHKTFNVGLLQPASVTIYEYYSDARCKKYYHPRDSA
LYRLCKGDLCVCAEENCDIYHMKVEKTVK-MDVGGKVKPFLARPSCRVSLGLVEGKSYLI
MG--SLQYIIGEQTWIEYWPTSHRDRYIGMTVENMFTTGGCLT
>Dr NP_001032313.2 complement component c3a, duplicate 3 precursor [Danio rerio]
-------------------PLYVLSAPNLLRVGSSENVFVEAQGLVRISVKFPAKNV---
----VTLTGA-KYQSLTDIQIPGDSDDE-KKQYVYLQAHFTLEKVVMVSFQSGYLFVQTD
KPIYTPGSNVHYRIFSMTPNLKPF------ITVDITNPQGITVAS-GV--SIYNIPEVTS
-GMWKVVTRYANTPQKTFTAEFEVKEYVLPTFEVKLKTSKSFYYVGDDSLTVDMEAKYLF
GKKM-GNAFVVFGMNVLTREMITKTFVGKSIYVSVNLLTESGSEMVEAEKRGIQIVTSPY
TIHYKRTSQFFKPGMPLGVSVYVTNPDETPAEDVEVEGIAKVTVNTKAGVSTLKITATTR
DPELNEQQADKTMIAQAYKTLYLHINIESAEFEIGDQMTVYLNTGES---QDFTYMILSK
GQIVLAERFKSLSLPVTKDMVPSFRFVAYYH--DEVVSDSVWVDVKDTCMGKLKVE--ET
GNEVNLQISGDFGARVGLVVVDKAVQVLN-RLTQSKIWDVIEKHDTGCTGGGGKDSMGVF
SDAGLMFESDPAGTNTIRPCCYDGMRN-NRIGYTCERRASYVIDGCVKAFLHCCKRKQFP
ESWLWEEFDL--TYLKDSITTWQILAISLSP---GICVAEPEEIVVFKSFFIDLKVPYSA
VRGEQVEIKAIIHNYTKVRVEFLETAGVCS---ATVNVDKSFVIVPMTLESQSIYTDGVR
KTLKVVSEGVLTKFVPGTPVHSYITVT-EEISQSIEHAINGSFMGELIKRPGGCNMAKMT
LPVVATHYLDNTNQWESVGID---IKTGYDGQLKYRKP-SYAIWSTWLTAYVAKVFAMAN
DFFAIEENVICSALKWLVMHKQLPDGSFKEDAPVYDKSIMGTDVSLTAFVLIAMQEGKEG
SLHESMRKAVAFLKDQLPK-LTNPYAVALTSYALANAD------------SIEATAYAVL
ALVKAKDYDTAGEAVHWLAKQKSSHGGYDTTQVTIMVFQAVAEYHAQTL----V--LTLY
YARFFDLSVKLDK----ATMTILDIGLPTGFDIDEADLKQLSTGKERYIQKYEKNKVLSE
RGSLIIYLNKVSHEVSE--KLVFRMHKTFNVALLQPASVTIYEYYSDARCKKYYHPRDSA
LYRLCKGDLCVCAEENCDIYHMKVEKTVK-TDVEGKVKQFLARPSCRVSLGLVEGKSYLI
MG--SLQYVIGEQTWIEYWPTSHRDRYIGMTVENMFTTGGCLT
>Dr NP_001008582.4 complement C3-H1-like precursor [Danio rerio]
-------------------PLYVLSAPNLLRVGSSENVFVEAQGLVKISVKHPRKNL---
----VTLTDENNFQILADIKIPSDSDDPLEKQYVYLQAQFTLEKVVMLSFQSGYIFVQTD
KPIYTPGSNVQYRIFSLTSGLKPL------VSVEIMDPQGITTMR-GI--GKYMVPQPAS
-GIWKVVTRFTNTPQKNYTADFEVKDYVLPTYEVTLSPSKSFFSVKDDSLTVSIEARYLH
GNNV-GHAFVVFGMSELTKQTILQTFVGRSIYISVSVLTDSGSELVEAQRRGIQIVTSPY
TINFQKTPQFFKPGMPFSVSVYITDPNQMPAENVEVLGIAKLTVNSIEGSSALEITVQTK
DPKFDDQQALKKMVPQAYKTGYLHIGIDAAEFEIGDQMKVNLNLGKS---QDFTYMILSK
GQIVQADRFKTLSLPVTKEMVPSFRFVAYYH--SEVVSDSVWVDVKDTCMGTLKVQ--QP
GEEFSLLITGDPGAKVGLVAVDKAVHGLN-RLTQTKIWDIVEKHDTGCTAGGGRDSMGVF
IDAGLMFESHTAGTETLRKCCVDGMRD-NKLGYTCERRATYVSDGCVRAFLHCCNRTQFP
ESWLWSEEILPVIYLKESITTWQIFAVSLSK---GICVADPHEMIVYKMFFIDLKVPFSA
VRNEQLQVRAILHNYT-ARLEFKETKHICS---TEVEVESPHVIIPLELGNHAAYSDGVK
KILKVVSEGVLTMVVPNTPANTYISVT-KDFSKTIEQPIGGEVMKQFIVQPRGTNMIYMT
FPVIATHYLDITNQWDTVGMN---IKTGYQRQLTFRKP-SFAALSTWLTAYVAKVLTIAS
DLTVVDESVICSALQWLAANKQLSDGMFKEDSHILHEEMQGADASLTAFVLIAMQEGSQQ
NLQSSMNKAVGYLTLRIHT-LTSPYAVAISSYALAHAG------------SLEATGYAVL
ALVKEQDFQSAGSAVRWLRAQRAAYGAHGTTQASLIVFQAVAEYRTGA-----S--YSLY
YALVFELSVQMDK----AAMSVLDVGLLTGFKVDDGDLSKLAKGKDRYIDRFEMNKELSD
RESLVIILNKVSHKVRD--RVAFRVHKVNEVGMLQPAGVTVYEYNTDDRCVKFYHPKDGA
LNRLCHEDLCQCAEENCDIYNMTIKQVLK-PDVEGKTRSFLAHPNCREFLNFEEGKTYLI
MG--KLRYSLGEQTWVEYWPTEFSEQHRGLALTDQLFNFGCTT
>Dr XP_009293521.1 complement C3 [Danio rerio]
-------------------PLYVLSAPNLLGVGSSAKVLVEAQKLVKISVKHPKKNL---
----VTLTAQNSFLILTDIKIRDDSDDPLEKQYVYLQAIFTLEKVVLLSFQSGYLFAQTD
KPIYTPSSTVNYRIFSLTPDHLPF------ISVDIMNPQGITLER-GI--ENFALTELAS
-GVWKLIARYTNTPQKNFTTEFEVKEYVLPSFEVNLRPSKPFFYVNQESLTVDISAKYLF
GNKV-GSAFVVFGVAELTSEMIKQTFVGKSIYILASVLTESGSEMVDAEKKGIQIVTSPY
SIYFKRTPQFFKPGMSFDVSVYVTNPDGTPAENVEVEGITKVTINTLGGSSTLEITANTK
DPQLTDQQAVKKMTARAYKPGYLHIGIDAAELEIGDQMKVNLNLGNG---QDFTYMIMSK
GQIVQANRFKTLSLPVTKEMVPSFRFVAYYH--SEVVSDSVWVDVKDTCMGKLKVE--GP
GDQLSLKITGDPGAKVGLVAVDKGVYVLNDRLTQTKIWDVVEKHDTGCTAGSGQDSMGVF
RDAGLLFESHTAGTKTLKKCCVDGMVE-NTLGYTCERRATFISDTCIKAFVRCCKRTQFP
ESWLWEEITLPAIYLKDSITTWQISAIGLSK---GICVANPYDIVVKKDFFIDLKMPYSV
VRNEQVEIKAIIHNYSQVNVRFKTSEGICS---LRVSVDLPLIIIPMDADEQ-ARKDAIR
KSLKVVPEGVLTEVVPNTPASTLISVI-EEITRTVEQAISGHFMGELIVLPHGCNMILMT
LPVIATHYLDNTKQWESVGID---IKTGYQQQLVYRNP-SYAVWSTWLTAYAAKVFAMAY
DLITIEEKVICDGLRWLATQKQRADGTFKEDVPVYHSEMIGADASLTAFVLIAMQEGSQQ
NLRSSMNKAVGYLTLRIHT-LTSPYAVAISSYALAHAG------------SLEATGYAAL
ALVAAKDFESAGQVVRWLGKQQTRYGGYGTTQATIIVFQAVAEYRIQV-----L--FSVY
YALAFDLSVQMEK----STMTILDISLLTGFKVDERDLVKLSTGKDRYIQSFELNKELSE
RGSLIIYIDRVSNKEKE--RLVFRMQKINEVGMLQPVGITIYEYNTDKRCVKFYHPKGGA
LNRLCSDELCQCAEEKCDIYSMNIEHVLK-HDAFGKIRSFLAHPNCREFLKFEKGKTYLI
MG--KLRYHLGEDTWIEYWPTDYRKKYIGISLANKLERVGCST
>Dr XP_002660623.3 complement C3-like [Danio rerio]
-------------------PLYILSAPNKLKLGSAERVFVEAQALVRISVRFKDDQR---
----VTLTAGKNFQELVEIEVPS-TFDKSAQQYAVLQAQFLLQKQILVTFQSGHIVLQTD
KTIYTPDSTVHYRVFSLSPGMRPF------VRVEILTPDGISLES-GV--GTFGITDPAS
-GLWKLVAWHKNSPQKNFTSEFEVKEYVLPSFEVSLSPHKAFFYVNDDSLLVDIHAKYLF
GETV-GHGFVVFGVGSLTKRQILQTFVGKSLYISVSLLTESGSEMVEAHKKGIHIVTSPY
TIYFKRTPQFFKPGMPFDVSVYVTNPDETPAKNVKVEGIAKVTINTPGGSSTLEITARTS
DPQLSRQQAEKKMTAHAYVPGYLHIGIDAAELRIGDSMKVNLNLGQS---QDFTYMILSR
GQIVQANRFKSLSLPVTKDMVPSFRFVAYYH--SEVVSDSVWVDVKDTCMGSLKVE--EP
GEEFELRITGDPGAKVGLVAVDKGVYVLNNRITQSKIWDVVESHDTGCTAGSGKNSMQVF
SDAGLLFESSSAGTSTARECCVDGLKALDVLDFSCEYRSSFILDGCRDAFLDCCNRTLFP
ESWLWEEVMLPKLWLKDSITTWEITAISLSN---GICVADVHEMIVAKNFFIDLKIPYSA
VRNEQIEIKAIIHNLY-VRVELKETKDICS---VTVTVASPFVIVPLALGRHAAGNDGVK
KDLLVVSEGVLTKIAPNTPSSTYVQAI-DTITITIEKAISGAAMGSLIIQPGGCNMMGLT
MPVIATHYLDKTNQWHTVRAG---IRKGYNQELAYRKS-SFAAWSTWLTAYVAKVFAMAS
DIIHIDQNVICSALRWLIMNRQLPNGVFRENAPVIHGEMTGSEASMTAFVTIALQEGRSS
SLDSSIYKAIAYLKSQLQG-LINPYAVAMASYALANAN------------TLEASSYALL
ALVKLHDYQNTAPIVNWLNNQRQYNGGYGTTQATIMVFQAVAEYRIHAI----D--VTEY
YAKNFELELTFEK----ATMSILDVSLLTGFVVDENDLKALSTGRDKLIQKFEMNKQLSE
RGSLIIYLDKISHTRKD--RVAFRLHRIMNGGFLQPAGVTVYEYYSENRCVKFYHPREGG
LQKICKNDVCQCAEDNCVSYYMRIQQALK-DDVEGKRRTFTVQISCKEALDLKRGESYLI
MG--VGQYALGERTWLEFWPSLLKEKYKGMLLQHDL-QFGCK-
>Hs NP_000055.2 complement C3 preproprotein [Homo sapiens]
-------------------PMYSIITPNILRLESEETMVLEAH-VVTVTVHFPGKKL---
----TVLTPATNHMGNVTFTIPANKSEKGRNKFVTVQATFVVEKVVLVSLQSGYLFIQTD
KTIYTPGSTVLYRIFTVNHKLLPV------VMVNIENPEGIPVKQ-GV--LSWDIPELVN
-GQWKIRAYYENSPQQVFSTEFEVKEYVLPSFEVIVEPTEKFYYIYNKGLEVTITARFLY
GKKV-GTAFVIFG-ESLSRKVLLDGVVGKSLYVSATVILHSGSDMVQAERSGIPIVTSPY
QIHFTKTPKYFKPGMPFDLMVFVTNPDGSPAYRVPVAGVAKLSINTHPSQKPLSITVRTK
KQELEAEQATRTMQALPYSTGYLHLSVLRTELRPGETLNVNFLLRMD-EARYYTYLIMNK
GRLLKAGRQVVLPLSITTDFIPSFRLVAYYTIGREVVADSVWVDVKDSCVGSLVVK--PP
GQQMTLKIEGDHGARVVLVAVDKGVFVLNKKLTQSKIWDVVEKADIGCTPGSGKDYAGVF
SDAGLTFTSSSGQTAALRKCCEDGMRE-NPMRFSCQRRTRFISLGCKKVFLDCCNRSEFP
ESWLWNVEDLKEIFLKDSITTWEILAVSMSD---GICVADPFEVTVMQDFFIDLRLPYSV
VRNEQVEIRAVLYNYRLVRVELLHNPAFCS---QTVTIPPPYVIVPLKTGLQAVISDGVR
KSLKVVPEGIRMNKVPDTESETRILLQ-TPVAQMTEDAVDAERLKHLIVTPSGCNMIGMT
PTVIAVHYLDETEQWEKFGLE---IKKGYTQQLAFRQP-AFAAFSTWLTAYVVKVFSLAV
NLIAIDSQVLCGAVKWLILEKQKPDGVFQEDAPVIHQEMIGKDMALTAFVLISLQEAKDN
SLPGSITKAGDFLEANYMN-LQRSYTVAIAGYALAQMG------------NVEATSYALL
ALLQLKDFDFVPPVVRWLNEQRYYGGGYGSTQATFMVFQALAQYQKDAH----A--VTMY
HAKKFDLKVTIKP----ATMSILDISMMTGFAPDTDDLKQLANGVDRYISKYELDKAFSD
RNTLIIYLDKVSHSEDD--CLAFKVHQYFNVELIQPGAVKVYAYYNEESCTRFYHPKDGK
LNKLCRDELCRCAEENCDEYIMAIEQTIK-EVQVGQQRTFISPIKCREALKLEEKKHYLM
WG--NLSYIIGKDTWVEHWPEENQKQCQDLGFTESMVVFGCPN
>Om XP_021469459.1 complement C3-like isoform X1 [Oncorhynchus mykiss] Chrom 8
-------------------QTYIMVAPNILRVGSEENIYLES---VNLIVMFPLKRS---
----QILGDNN--QALHQLKLDQ-KSNVRGNQYVHLTATFQLETVVLVSFQAGYVFLQTD
KPIYNPGEDVKYRLFVTNLDAKAA------VGVGLKSVDGTIISQTGL--HQFLLPDIVK
EGTWTIEVKLQSEPDRVFNTSFDVKKHVLPTFEVTLKTRKQYLHVLDKDFQVDLEAMYFS
GTAV-GYAYVMFGVTTVTVAQIIAAALECSLYARATVFTSSGSDIVTAELTGIKVVKSPY
SIYFTKSSKFFKPGLPFNLHVYLTDTTGSPVKGIEIEGIAVITINTVRTDKTKNVQVTTA
VSGLSSHQARKDITLLAYETTYIHLSVDKSVVKKDENLYVAVNFLGEQVFDFISYMVVSK
GRIMEMGKWNKETLKVTPDMLPSFRLVAFYIPLYDVVADSLWVDVEDQCMGQLKLSIKRP
REEFSLNVEGDPGAKVGLVVVDKAAYMLSKNLTQAKIWDEVERSDKGCTRGGGRNNMAIF
SDAGLLFVSNQE-TAQAKRCCHDGMMD-FPLDYSCEKRSHYITEGCVEAFLRCCQRSKFD
VSWMWTTILL--MVLQDSITQWMVLGISTSE---GVCVAEPVEMTVVKNFYVDLRLPYSV
VNREQVQIKVVIHNYD-VTVLLKTSEDLCT---ETIHVDKYITVIPMKPGKH--YRDGIE
KQLLVVPEGVEMA-LPDTVSSTYITLE-DSLADTVINSIGGAVLSKLIKMPGGCNLVSMT
APIIATHYLDHANAWEEVGVE---VKLGYQRHLSYKNS-TYPPYSTWVTAYTAKVFAMVY
MFGDVEDIRVCKPLKFLVKK-QNSAGIFQEDAPINSLRLTGGDVATTAFVLIAMQETLGT
DLDGAMKNASDYIFNALPA-QSSPYSVAISSYALALTK------------GVEATGYALS
ALVTLGELKRSEAVSDWLVAKSQANGQFGNTQCTIVVFQALSLFQKQKPSPVRR--LTTY
YAMGFNMSHSIEK----NKMTILDVSLPSGFVPDYTSLNELLSRKDKLIHFYQLDKELSD
KGSLIIHIYDLSPSPNSDYCVPVTLYQEFTVRLLQPSSIRVYSYYQEKSCTSFYSPKSTD
EDIICSKNGCACIDKNCIKYKMEIQKAYKNQVDVKTERDFYAHRMCQTSLGLKKDKLYLF
IG--SYSYVLSGNTWLEEFESG---------FLNKLETSGCST
>Ss XP_013996148.1 complement C3 [Salmo salar] Chrom 14
--------------------RYIMVAPNILRVGSEENIYLES---VDLTVMFPLKRS---
----LILGDNN--QALHQLKLDQ-KSNVRGNQYVYLKATFQLETVVLVSFQSGYVFLQTD
KPIYNPGEDVKYRLFVTNLEAKAA------VGVGLKSVDGTIVSQTGL--KQFLLPDIVK
EGTWTLEVKLQSEPDRVFNTSFDVKKHVLPTFEVTLKTRKQYLHVQDHDFKVDLEARYFS
GTEV-GYAYFMFGVTTLIVDQIIAAALECSLYARATVFTTSGSDIVTAELTGIKVVKSPY
SIYFTKSSRFFKPGLPFNLHVYLTDTSGSPVKDIEIEGIAVITINTVRTDKIRHIQVTTA
VSDLSSHQARKDITLLAYETTYIHLSLDKSVVKKDESLYVAINFLGEQVFDFISYMVVSK
GRIIEMGKWNKETLKVTPDMLPSFRLVAFYIPSYDVVADSLWVDVEDQCMGQLKLSIKRP
REEFSLNVEGDPGAKVGLVVVDKAAYMLSKSLKQAKIWDEVERSDKGCTWGGGRNNMAIF
SDAGLLFVSNQE-TAQAKRCCHDGMMD-FPLDYSCEKRSHYITEGCVEAFLRCCQRSKFD
VSWMWTTILL--MVLQDSITQWMVLGISTSE---GVCVAEPVEMTVVKNFYVDLRLPYSV
VNREQVQIKVVIHNYD-VTVLLKASENLCT---EIINVDKYVTVIPMKPGKH--YRDGIE
KQLLVVPEGVEKT-LPDTVSSTYITIE-DSLADTVINSIGGAVLSELIKMPGGCNLVSMT
APIIATHYLDHANAWEEVGVE---VNLGYQRHLGYKNS-TYSPYSTWVTAYTAKVFAMVH
MFGGVEDERVCIPLKFLVKK-QNSAGIFQEEAPINSWRLTGGDVATTAFVLIAMQETLET
DQDGAMKKASEYIFNALPA-QSSPYSVAISSYALALTK------------GVEATGYALS
ALVTLGELKRSEAVSDWLVAKSRANGQFGNTQCTIVVFQALSLFQKQKPSPVRR--LTTY
YTMGFNMSHSIEK----IKMAILDVSLPSGFVPDYTSLNELLSRKDKLIDFYQLDKELSD
KGSLIIHIYDLSPSPNSDYCVPVTLYQEFTVRLLQPSSIKVYSYYEEKSCTRFYSPKSTD
EDIICSKNGCACIDKNCIKYKMEIQKAYKNKVDVKTERDFYAHRMCQTSLGLKKDKLYLF
IG--SYSYVLSGNTWLEEFESG---------FLNKLETSGCST
>Om XP_021462359.1 complement C5 [Oncorhynchus mykiss]
-------------------KTYLITAPKLLRLDASEKVVIQLF-AVHVYLK------IKY
ADQFVTLNTQNGFLEAVTLRIFP-L---KDATHAYLEVIVAQHVKIPVSRKNGFLFIQTD
KGIYTPEQSVKVRAFSLNEDLQPA------VTLTFRDPELQKVEIVGIMQNPFKIPLKPK
-GIWIIEASYTDEFTTKNKAEFEVKEYVLPSLSIHMQPQANYISFSTEAFKIKISARYIH
GAPVAAEVFLRFGIKDINMKKALSLEVEKFLYLAVMVQEPTGGISQEAEMVNVKFLKSPY
RLSLVATPPFIKPGLPYAIRVSVKDHLGEPVALVPVKGIALFICNLHSEAESASFIFKTA
DERLFGSQAEYTLEAKAYSSNYIDLPSDYSGLQVGQHVSIQIYFHAR---ETFSYQIISR
GKIVKFASEKAISFTVTSDMVPSIRLLVYYIHGPELVADSVWIDVKDKCVNALKTELSKP
KDELIFEVKTGQDSLVALSAIDTAVYSLRAQDPVTRVLRHIEQSDQGCGGGGGKDNADVF
RLTGLTFITNANQASEDFFCCWQGLHQ-IPTLDTCAHRA------CRAVFTECCDRSYFP
ESWLWEVQPVRSRNLPDSLTTWEIKAVGVFKKEGGICVADPIKVSVTQAVSVDVPLPYSM
VRGEQIELRGSVYNQA-YCVTLTAGAGVCLKPTKTSLLESTFTLMALEVGSHHTFNDQIV
KTIRVVPEGIRTE-VPKTSVERLLTIN-EILGEVLAILNNPDGLRQLVNLPSGSEIMRVL
PIYFVYHYLETTGRWDIMGLEKRKIREGITSILSFKRPRSYSMWSTWLTALVVKTLGQVD
KYVKVDSDMLSNSIFWLINKAQNEDGSFREFSFCPRVQ--GQSVFFTSFVMIGIKTAMS-
--SLALKRAAGYISDHAPR-VKSLYAKAVAAYALTLDDGNPVEYRPLKPDTVETTSYVLL
TGLIKAKHNYALPIINWLTQDQRYGGGFHSTQDTILTLEALTEYSKVV-------SKTVY
YKT-FDISIEVHHVFTDSSHTVMEIQLPTGVQPFQEDLNMFRDGLESVISDYKITG----
-DKVVLQLDSVPFDQFV--CVGFRIKELFRVGMVSASLFKIYEYNDESQCSKLYSPI-TK
LLRLCVGEQCHCMAAECSTYVANVEDPFK-NVNINTEVEFVKKASC-SSVDMKIGGQYLI
MG--KYRYPLDSQATVEMWP--CTKYVDILNYAERVLFEGC--
>Ss XP_014030273.1 complement C5 [Salmo salar]
-------------------KTYLITAPKLLRLDASEKVVIQLF-AVHVYLK------IKY
ADQFVTLNTQNGFLEAVTLRIFP-L---KDATHTYLEVRIAQHVKIPVSRKNGFLFIQTD
KHIYTPEQSVKVRAFSLNEDLQPA------VTLTFRDPELQKVEIVGIMQNPFKIPLKPK
-GIWIIEASYTDEFTTKNKAEFEVKEYVLPSLSIHMQPEANYISSGTEAFKIKISARYIH
GAPVAAEVFLRFGIKDINMKKALSLEVEKFLYMAVMVQEPTGGITQEAEMANVKFLKSPY
RLSLVATPPFIKPGLPYTIRVSVKDHLGDPVALVPVRGIALYICNLHSEVESARFIFKTA
DERLFGNQAEYTLEAKAYSSNYIDLPSDYSGLQVGQHVSIQIYFHAR---ETFSYQIISR
GKIVKFASEKAISFTVTSDMVPSIRLLVYYIHGPELVADSVWIDVKDKCVNGLKTELSKP
KDELIFEVKTGQDSLVALSAIDTAVYSLRAQDPVTRVLRHIEQSDQGCGGGGGKDNADVF
RLTGLTFMTNANQASEDYFCCWQGLHQ-IPTLDTCAHRA------CRAVFTECCDRSYFP
ESWLWEVQPVRSRNLPDSLTTWEIKAVGVFKKEGGICVADPIKVSVTQAVSVDVPLPYSM
VRGEQIELRGSVYNQA-YCVTLTAGAGVCLKPTKTTLLESTFTLMALEVGSHRTFNDQIV
KTIRVVPEGIRTE-VPKTSVERLLTIN-EILGEVLAILNNPDGLRQLVNLPSGSEIMRVL
PIYFVYHYLETTSRWNIMGLEKRKIREGITSILSFKRPRSFSMWSTWLTALVVKTLGQVD
KYVKVDGDMLFNSIFWLINKTQNEDGSFREFSTSHRVQ--GQSVFFTSFVMIGIKTAMA-
--SQALKRAAGYISDHAPR-VKSLYAKAVAAYALTLDDGNPVEYRPLKPDTVETTSYVLL
TGLIKAKHNYALPIINWLTQDQRYGGGFHSTQDTILTLEALTEYSKVV-------SKTVY
YKT-FDISIEVHHAFTDSSHTVMEIQLPTGVQPFQEDLNMFRDGLESVISDYKITG----
-DKVVLQLDSVPTDQFV--CVGFRIKELFRVGMVSASLFKIYEYNDESQCSKLYSPI-TK
LLRLCVEEQCHCMAAECITYVANVEDPFK-NVNINTEVEFVKKASC-SSVDMKISGQYLI
MG--KYRYPLDSQATVEMWP--CTKYVDILNYAERVLFEGC--
>El XP_010902214.2 complement C5 isoform X1 [Esox lucius]
-------------------KTYLITAPKYLRLDASEKVVIQLF-TVQVCLK------TKY
AEQIVTLNAQNNFQDAVTLRIFP-S---ETATHAFLQVH-VKHVRIPVLRKNGFLFIQTD
KTIYTPEQSVKVRAFSLNEDLMPG------VTLTFRDPELQKVEIVGIMQNPFKIPLKPK
-GIWRIEASYTNEFTTEAKAEFEVKEYVLPSLSINMEPEANYISFGSESFKIKISARYIH
GAPVVADVFLRFGIKDINIKKALSLELGKSLYVAVLVQEPTGGISQEAELAGVKFLKSPY
SLSLVATSPFIKPGLPYTIRVSVKDNLGEPVERTPVSGIALFICNMHSESGSAKFIFKTA
DERLESSQAQYTLEAMAYSSNYIDLPSTYAAAEVGSPLSIVIYFYAR---ENFSYQIISR
GKIVKFATEKAIIFQVTRDMVPSIRLLVYYVHGSELVADSVWIDVKEKCVNGLKTELSKP
KDVLTVEVKTGQDSLVALSAVDTAVYSLRAQDPLTSVLRHIEQSDQGCGGGGGKDNADVF
RLAGLTFMTNANQASEMVFCCLQGLQQ-IPTLESCAHRA------CREVFTECCERSYFP
ESWLWEVQPVRSRMLPDSLTTWEIKAVGMFKKEGGICVADPIRISVTQAVSIDVPLPYSM
VRGEQIKLKGSVYNQA-YCVTLTAGPGVCLKPTKYSWLESTFTLMALEVGSHRTMNDQII
KTLRVVPEGIRIE-VPKTSVERLITIN-EILGEVLAILDNPDGLHKLVNLPSGSEIMKFL
PVYFVYHYLETTNRWNIMGPEKRKIREGITSIQSFRIPLSYSMWSTWLTAFVVKTLGQVD
KYVKVDSVMLSNSIFWLINIAQNEDGSFTEYSTYIPVKLMAKSVYLTSFVMIGIKTAME-
--GQAMRKAAMYVSNHAHL-VKSMYARAVAAYALTLEDGEPVEYRPLTPDMVETTAYVLL
TALIKAKHQYAQPILNWLTQDQGYGGGFHSTQDTILTLEALAEYSKVI-------TKTVY
YKT-FDISIQLHSMFTEASHTVMEIQLPTGVRPFQEDLNMFLNGLESVITDYKITE----
-DMVVLQLDSVPSDQFI--CVGFRIQNLFQVGMVSASFFKVYEFNDESQCSKLYSN--AK
LLRLCVGEQCHCMAAECITYVANMLNPLK-NHKINSELEFVKKASC-TSVDMKTGGQYLI
VG--KYRYPLDSQATVEVWP--CVKYVNILEYAEDLLIEGC--
>On XP_019202498.1 complement C5 [Oreochromis niloticus]
-------------------SSYLITAPLSLRLDAVETVVVQLF-VVYVFLK------RVL
AREVVTLNAQNNHQADAKVRLYP-D---KSATHVILHVQ-NQHQSVPISRTNGFLFIQTD
KPLYTPRQSVKVRAFSLNQELRPA------VYLTFKDPDHTTVDIVGILQNPFKIPVNPK
-GIWSIEASYSNDFTTTATTDFEVREYVLPSFSIQVEPEANYISHNLTNFNFKVSARYLH
GPPVAGDVFLRYGVNDVNMQKVLSEYLGKYLYIAVLVEESTGGITQETEFAAVKFVKSPY
SLSLVSTPPFLKPGLPYNIQVQVKDHLDKPVRGVQVSGLAFFICNTPGDGVRAVLKFQTD
DSTLAASQSSLTLTAVAYYSNYIDAPLMGPGLQVGRPARLSVYSATP---TTISYLVISK
GKVVDFGSQKSLSFQVTPAMVPSIRLLVYYIFGSELVADSVWLDVEDRCISGLQTDMSKP
KEQLQLDVRANQDGLVALSAVDAAIFTLRPQDPVSMVLRHIEQSDLGCGGGGGKDSADVF
RLAGLTFITNANAPS-FNWCCENGMKR-APTYRTCLEEAKVFVHKCVKAYQECCERSYFP
ESWMWEVQRISSRTLPDSLTTWQIKAVGMFK---GMCVADPVQVSVSLPLSVDIPLPYQV
VRGEQLELKGSVYNQQ-FCVTLTVGPAICLQPVRWNNIPGTFTLLGLEPGEHKT-ADIVE
KKLRVVPEGVRRE-VPNTDVERMLTIN-EVLGEVLSVAHNPEGFRQLINLPVGSELGGLL
PLIQLFQYLETSGSWNVLGEDKRKIREGLVSISSFRLG-SYSMWSTWITALVVRALAAAD
PVVSVNHQTLSESVTWLMFKAQQPDGSFTEESPYKSNRILAQSVYLTSFTLIALHKATKQ
IHEDSISSAVAYISQHALS-VKSVYVRAVATYALTLHDGNPAVLRWTKPDTVEMTAYVLL
TMLVKGRISYVKPILSWLTQDQHYGEGFYSVQDTFLTLEALTEYTRVV-------SKTVY
YQT-FDLTIEVVMVFTESSLTVMKIQLPTGVDAYLEDLKQLMDPSQPIISHYELQG----
-HTIVIQMDSVPSDIFL--CVGFRIRTTFKVTGATKSLLSVSEPQDGSLCTKQFSY--QK
LQRLCLGEQCQCMTAACMTYTATVDEVIK-GVRSGTVVDLVKKATC-SGMDIQNNRQYLL
MG--KYRLPLDSEAVLELWP--CTDYINHLEFALNLQLWACS-
>Dr XP_001919226.4 complement C5 [Danio rerio]
-------------------NVYLITAPKVLRLDASETVVVQLF-TVHLHLK------KEY
DYQSLKLNAANNYQASATLRILA-P---KEDTSVYLQTI-TDNVKIPVTTVNGFLFIQTD
KPLYTPEQEVQVRVYSLNEELRKS------VTLTFQDPRGVKVEIIGALLPPFKIPLKPI
-GIWKIVATYADNFETTATAEFEVKEYVLPSISVQIEPETNYISEENDTFKLKISAKYVQ
GMPVKANILLKFGS-KLDIRSALSSKKENFLYVEVLLQESTGGLSQEAVLSHVKFVETPF
TLSIIATPPFIKPGLPYAMRVLVKDPLGEPVKDVSVTGVAYFTCNIPANVKNAEFTFETE
DASW--SQGPLTLKAESYVSNYIDLPPESSVFEVGQYVDISVVFSYR---DTFSYQIISK
GKVVKYDTVKSLNIKITPDMVPSARLLVYYVYGAELVADSTWIDVKAKCVKNLNLELSKP
KDKLEIKVRSKGESLVAFSAVDTALFNLRTKDPLKKILQHVEKSDLGCGKGGGKNNADVF
DRAGLMFITNANKAS-FREYCLSGTRS-SPTLETCKDRANRVTLPCRLAFEQCCVRSYFP
ESWLWEEHLSKSKTLPDSITTWELKAVGVFN---GICVSDK-RIPVSQDIWVDVPLPYSM
VRGEQILLKGSVYNQR-FTVTLTASSAVCV---NSGQVAGSFYIMALEAGTHTTITESVV
KKLRVVPEGIRME-VPKSSVDRIITVN-EVLGDILSILNNPEGIKMLTNLPRGSELMSLL
PVYYVYHYLDKTEKWNILGKEKRKMQAGITSIMSFQLKNAFSMWSTWVTALIIKTLSDIH
EYVYVDTDVLANAIHWLIKNCQNEDGSFSELAKTNPHKLMGKSVYLTSYVMIGIKNALKQ
VFKDALDRGMQYLRKSSHK-IESLYVRAIASYAMTVADGNPPRVCPLKPSSVETTVYVLL
NTLTRGETEYAKPILNWLTQDQRYGGGVYSTQDTILTLEALTMYSIKA-------KKTVY
YVM-FDTTIDIHDLETESALTVMEINLPTGVTPVLEDLDEYQNGLESRISNYEVIG----
-DKVVLQIDSIPSDNFY--CVGFRILEEFETGMTKASEFTVYEYQAAFKCTKLYQK--RK
LLRLCEEDHCQCMAAECVTYKATVQSVLKEDLKTDSEVEFIKKASC-NSTQFEIGKQYLT
MT--KYKFPLDSEAWVDWWPLECKQYVKVLEFEFEYLLNGCDL
>Hs NP_001726.2 complement C5 [Homo sapiens]
-------------------QTYVISAPKIFRVGASENIVIQVY-FATISIKYPDKKF---
----VHLSSENKFQNSAILTIQP-PGGQNPVSYVYLEVV-SKSKRMPITYDNGFLFIHTD
KPVYTPDQSVKVRVYSLNDDLKPA------TVLTFIDPEGSEVDMVGIF-PDFKIPSNPR
-GMWTIKAKYKEDFSTTGTAYFEVKEYVLPHFSVSIEPEYNFIGYKNKNFEITIKARYFY
NKVVTADVYITFGRQIFDSETAVKELNNKYLYIAVTVIESTGGFSEEAEIPGIKYVLSPY
KLNLVATPLFLKPGIPYPIKVQVKDSLDQLVGGVPVTGVASFVLNLPSGVTVLEFNVKTD
APDLEENQAREGYRAIAYSSSYIDWTDNHKALLVGEHLNIIVTPKSP---THYNYLILSK
GKIIHFGTRESINIPVTQNMVPSSRLLVYYITGAELVSDSVWLNIEEKCGNQLQVHLSSP
GQTVSLNMATGMDSWVALAAVDSAVYGVQRKKPLERVFQFLEKSDLGCGAGGGLNNANVF
HLAGLTFLTNANDDSNVKKCCYDGA-C-VNNDETCEQRAARISLGCIKAFTECCVRSYFP
ESWLWEVHLVPRFALPDSLTTWEIQGVGISN---GICVADTVKAKVFKDVFLEMNIPYSV
VRGEQIQLKGTVYNYR-FCVKMSAVEGICT-PVR-QKVEGTFTVLPLEIGLHET--EILV
KTLRVVPEGVKRE-VPKTEIKRILSVK-LLVGEILSAVLSQEGINILTHLPKGSELMSVV
PVFYVFHYLETGNHWNIFHSDKKKLKEGMLSIMSYRNA-SYSVWSTWLTAFALRVLGQVN
KYVEQNQNSICNSLLWLVENYQLDNGSFKENSQYQPIKLQGNSLYLTAFTVIGIRKAFD-
--DTALIKADNFLLENTLP-AQSTFTLAISAYALSLGDGNPPIYRSSVPNMVETTAYALL
TSLNLKDINYVNPVIKWLSEEQRYGGGFYSTQDTINAIEGLTEYSLLV-------STTVV
HKT-FYLKIDTQDSSSGSSHAVMDISLPTGISANEEDLKALVEGVDQLFTDYQIKD----
-GHVILQLNSIPSSDFL--CVRFRIFELFEVGFLSPATFTVYEYHRDKQCTMFYST--IK
IQKVCEGAACKCVEADCVKYKATLLDIYK-VAEKDSEITFIKKVTC-TNAELVKGRQYLI
MG--RYIYPLDSLTWIEYWPRDCQAFLANLDFAEDIFLNGC--
